# Supplementary material for: Protocol Biopsies on de novo Renal-Transplants at 3 Months after Surgery: Impact on 5-Year Transplant Survival
Source: J Clin Med. 2021 Aug 17;10(16):3635. doi: 10.3390/jcm10163635 (PMC8397165; doi:10.3390/jcm10163635)
Supplement: Supplementary file 1 [file jcm-10-03635-s001.zip]

Archive with 1 entries (1 files):
- jcm-1325080-supplementary.pdf
